# Supplementary material for: Construction of Fused Tropone Systems Through Intramolecular Rh(I)-Catalyzed Carbonylative [2+2+2+1] Cycloadditon of Triynes
Source: Front Chem. 2018 Sep 10;6:401. doi: 10.3389/fchem.2018.00401 (PMC6139344; doi:10.3389/fchem.2018.00401)
Supplement: Supplementary Data Sheet 2 — Coordinates for all key intermediates involved in the energy diagrams. [file Data_Sheet_2.zip]

Archive with 2 entries (2 files):
- Supporting Info FigureA_coordinates _For Path B_ Routes 1_ 2_ 3_.xyz
- Supporting Info FigureB_coordinates  _For Path A_ 2CO and 3CO Routes_.xyz
