# Supplementary material for: Construction of Fused Tropone Systems Through Intramolecular Rh(I)-Catalyzed Carbonylative [2+2+2+1] Cycloadditon of Triynes
Source: Front Chem. 2018 Sep 10;6:401. doi: 10.3389/fchem.2018.00401 (PMC6139344; doi:10.3389/fchem.2018.00401)
Supplement: Supplementary Data Sheet 2 — Coordinates for all key intermediates involved in the energy diagrams. [file Data_Sheet_2.zip › Supporting Info FigureA_coordinates _For Path B_ Routes 1_ 2_ 3_.xyz]

37
Path B 01 0.00
 C                 -1.83642000    0.29763200    2.16108200
 C                 -2.03732600    1.28139100    1.44458000
 C                 -0.45628800    1.39005000   -0.75142200
 C                  0.27305800    0.41624500   -0.46412600
 Rh                -1.79642700   -0.31165200   -0.24024200
 C                 -3.72952200   -0.56308600   -0.12471300
 O                 -4.85618900   -0.73873200   -0.00832700
 C                 -2.25668700    2.70530500    1.05393400
 C                 -0.97330500    2.76022400   -0.95022500
 O                 -2.23728000    2.97330300   -0.33250100
 H                 -1.12688900    2.97430600   -2.01156500
 H                 -0.22739200    3.47144800   -0.55617700
 H                 -1.50373400    3.31589600    1.57990100
 H                 -3.24731500    3.01704100    1.39883100
 C                  1.51576200   -0.33673900   -0.22482600
 H                  1.45943300   -0.81191500    0.76664100
 H                  1.59218200   -1.16190100   -0.95094300
 C                 -1.62708700   -0.72410400    3.18557600
 H                 -0.91752400   -0.35643000    3.93535500
 H                 -2.57165400   -0.96336200    3.68562100
 H                 -1.23276000   -1.64063700    2.73039800
 C                 -1.74786800   -0.94156000   -2.01581300
 O                 -1.68895700   -1.33860900   -3.08849100
 Cl                -0.99309800   -2.66557700    0.49327000
 O                  2.61750900    0.54984300   -0.32496400
 C                  3.85797900   -0.10139700   -0.09576000
 H                  3.88645400   -0.54420600    0.91201000
 H                  4.01095100   -0.91643400   -0.82008000
 C                  4.96190700    0.95112100   -0.24265400
 H                  4.89298800    1.38893000   -1.24643200
 H                  4.76222700    1.76464700    0.46624600
 C                  6.29491400    0.39259000   -0.01767200
 C                  7.38853600   -0.08759600    0.17275100
 C                  8.71295700   -0.65954500    0.40009300
 H                  9.40736600   -0.38617200   -0.40246300
 H                  9.14262200   -0.30791700    1.34498300
 H                  8.67059100   -1.75379000    0.44239300
37
Path B 02(TS) +12.56 
 C                 -2.31369400    0.69410800    1.53322000
 C                 -2.01526200    1.66086800    0.75142900
 C                 -0.33454000    1.37808200   -0.30237000
 C                  0.21680400    0.24665300   -0.07927400
 Rh                -1.78036400   -0.40718800   -0.20353800
 C                 -3.70619800   -0.82691600   -0.42174100
 O                 -4.81270600   -1.10736900   -0.49028300
 C                 -2.20781700    3.09498000    0.35656200
 C                 -0.25227100    2.76720100   -0.85537900
 O                 -1.52630800    3.38108600   -0.84719100
 H                  0.09346000    2.76230300   -1.89232500
 H                  0.47263800    3.33043900   -0.24248500
 H                 -1.83937800    3.72527700    1.18559400
 H                 -3.26379100    3.32229900    0.18594800
 C                  1.48061600   -0.49175200    0.10441300
 H                  1.49927400   -0.91427100    1.12260200
 H                  1.51514700   -1.35326100   -0.58259700
 C                 -2.82261900    0.21463700    2.83294900
 H                 -2.90931600    1.03905900    3.54933700
 H                 -3.80543900   -0.25555900    2.71679800
 H                 -2.15450700   -0.55286100    3.23581200
 C                 -1.31952900   -1.24520000   -1.95350400
 O                 -1.01613900   -1.77489000   -2.91995400
 Cl                -1.32923700   -2.51155700    1.05760200
 O                  2.57198600    0.38774200   -0.11367000
 C                  3.82726300   -0.23747600    0.10618100
 H                  3.90134800   -0.61090200    1.13930400
 H                  3.95814000   -1.09850100   -0.56768400
 C                  4.91566700    0.80863400   -0.15686700
 H                  4.79968500    1.18080500   -1.18264500
 H                  4.74185700    1.66485800    0.50708200
 C                  6.26108600    0.27080800    0.04327800
 C                  7.36484000   -0.19319900    0.21433400
 C                  8.70137500   -0.74531600    0.41859800
 H                  8.65508400   -1.80590400    0.69060000
 H                  9.30943400   -0.66264600   -0.48937900
 H                  9.23080000   -0.22040400    1.22185000
37
Path B 03 -13.5
 C                 -2.53259300    1.25178000    0.20938400
 C                 -1.50672200    2.06744000   -0.03761300
 C                 -0.15466900    1.50792200   -0.26430600
 C                  0.00805500    0.18416100   -0.21546200
 Rh                -1.87649600   -0.65342700   -0.29829100
 C                 -3.80379900   -1.33701600   -0.39303400
 O                 -4.86574600   -1.75103700   -0.33056200
 C                 -1.35339000    3.57889100   -0.07900500
 C                  0.77442600    2.69426800   -0.44131300
 O                 -0.08663600    3.80898400   -0.68800500
 H                  1.46767000    2.60399300   -1.27940100
 H                  1.36365200    2.84075000    0.47796500
 H                 -1.37978000    3.98392200    0.94835000
 H                 -2.11401100    4.09682500   -0.67110500
 C                  1.27671300   -0.60223600   -0.18817900
 H                  1.26024500   -1.27479200    0.68719300
 H                  1.36236600   -1.24753000   -1.08285100
 C                 -3.91680000    1.58933200    0.65391900
 H                 -4.01179700    2.66592600    0.84373700
 H                 -4.67914900    1.31338500   -0.08565900
 H                 -4.15774900    1.06353700    1.58535100
 C                 -1.11174200   -2.47991800   -0.85289900
 O                 -0.70691100   -3.53184800   -1.03459700
 Cl                -1.66021600   -0.99668600    2.04499800
 O                  2.38833500    0.27618000   -0.12056800
 C                  3.62959200   -0.40552500   -0.05132600
 H                  3.65607400   -1.07610800    0.82144800
 H                  3.78575200   -1.02368600   -0.94974200
 C                  4.73615900    0.64871300    0.06087800
 H                  4.66436200    1.32309000   -0.80192800
 H                  4.54481500    1.25980600    0.95184400
 C                  6.06788200    0.04736500    0.12906800
 C                  7.15973800   -0.47011200    0.18367100
 C                  8.48340600   -1.08353500    0.25162900
 H                  9.27188300   -0.32248500    0.26415100
 H                  8.59560700   -1.69119000    1.15669600
 H                  8.66617400   -1.73496200   -0.61051700
37
Path B Route 1,2,3 B04 -20.7
 C                  0.32217700    1.19324900    1.80793700
 C                  1.10009200    0.28861000    2.11966200
 C                 -1.00290600    0.83061400   -0.59876600
 C                 -2.09776000    0.09936600   -0.35649500
 Rh                 0.73414800   -0.24070300   -0.14850500
 C                 -0.60324800    2.33419900    1.80886700
 H                 -0.55924200    2.78235700    2.81191100
 H                 -1.61879000    1.95562000    1.67535100
 C                  1.99600300   -0.52332000    2.96062300
 H                  1.97847700   -0.13843400    3.98573000
 H                  1.68117300   -1.57001500    2.98322200
 H                  3.02787400   -0.48570000    2.59869300
 C                 -0.29923200    3.45950900    0.78710300
 H                 -1.17104600    4.13377000    0.77687000
 H                  0.56630700    4.03572600    1.12732000
 O                  0.02693400    3.04629500   -0.52223800
 C                 -0.93903900    2.20888900   -1.17234900
 H                 -1.93263800    2.68974400   -1.14324500
 H                 -0.61337100    2.17988200   -2.21877800
 C                 -1.91659500   -1.23406500    0.19754600
 C                 -0.66763300   -1.66907200    0.41998100
 C                 -3.58759800    0.30309000   -0.53307900
 H                 -3.95978200    1.27860200   -0.19874000
 H                 -3.88403900    0.17063500   -1.58761500
 C                 -3.29960100   -1.82929600    0.36647900
 H                 -3.46969300   -2.32312700    1.32876300
 H                 -3.52541400   -2.55275600   -0.43556400
 C                 -0.29749300   -3.04492900    0.88182100
 H                  0.40408100   -3.03825900    1.72638900
 H                 -1.18453500   -3.60888000    1.19740400
 H                  0.18197500   -3.61270700    0.07345600
 O                 -4.18756100   -0.70383900    0.29033400
 C                  2.27948100   -1.57211600    0.00387100
 O                  3.09432700   -2.36998600   -0.05114700
 Cl                 0.54380100   -1.10549300   -2.40661600
 C                  2.03201100    1.24249100   -0.91579200
 O                  2.77697900    1.92818300   -1.43825200
37
Route 1,2,3 B05 -18.4
 C                 -0.25470200    1.27933900    1.61444500
 C                  0.56271100    0.41461800    2.00511600
 C                 -0.97460800    0.76273500   -0.56030800
 C                 -2.00709500   -0.09435600   -0.42210500
 Rh                 0.83463800   -0.22926800   -0.07421000
 C                 -1.09999800    2.48097900    1.61138400
 H                 -1.05156800    2.91524200    2.62114000
 H                 -2.14074400    2.19673600    1.43457400
 C                  1.28538000   -0.18523600    3.15394400
 H                  0.96201000    0.27351500    4.09392500
 H                  1.09796200   -1.26126700    3.21182900
 H                  2.36560600   -0.04111900    3.05225000
 C                 -0.64418400    3.56799700    0.60190800
 H                 -1.48533000    4.26368400    0.45155700
 H                  0.19270500    4.13260100    1.02228100
 O                 -0.17589100    3.07133200   -0.63359700
 C                 -1.01764600    2.09404400   -1.24905200
 H                 -2.05391300    2.47096000   -1.31429900
 H                 -0.63580200    1.99581100   -2.27159500
 C                 -1.75597100   -1.40294500    0.13514200
 C                 -0.48274100   -1.75850400    0.39168600
 C                 -3.47515100   -0.04583400   -0.78456900
 H                 -3.97445000    0.89686700   -0.53106500
 H                 -3.62596700   -0.23044200   -1.86180500
 C                 -3.09219200   -2.11627700    0.21892600
 H                 -3.30294400   -2.57174900    1.19232300
 H                 -3.17673600   -2.90035900   -0.55217100
 C                 -0.04706300   -3.13174800    0.80076100
 H                  0.62554000   -3.12184700    1.66841400
 H                 -0.90511900   -3.76804700    1.05111800
 H                  0.49689000   -3.61870200   -0.01891200
 O                 -4.06714000   -1.08696800   -0.00114300
 C                  2.42182600   -1.39214100    0.25894300
 O                  3.31949400   -2.09215400    0.36032600
 Cl                 0.90464900   -1.07020500   -2.38582500
 C                  2.05495700    1.35016500   -0.72282800
 O                  2.77765600    2.10049700   -1.18451800
37
Route 1,3 B06 -51.8
 C                 -1.63963600   -0.79650900   -0.85141900
 C                 -0.43647700   -1.29205000   -1.18188900
 C                 -1.66322900    0.26349500    0.18596300
 C                 -0.86916000    1.39064900    0.15796800
 Rh                 0.90803300   -0.47113700    0.12731400
 C                 -2.98796600   -1.28464000   -1.36680600
 H                 -2.96884500   -2.37493400   -1.46431400
 H                 -3.20293800   -0.87601600   -2.36392000
 C                 -0.13766800   -2.36155300   -2.18302300
 H                 -1.01958300   -2.62399500   -2.77821000
 H                  0.64937700   -2.04335700   -2.87695400
 H                  0.22183300   -3.27621300   -1.69464800
 C                 -4.10560400   -0.87843300   -0.39227100
 H                 -4.46234000    0.14246800   -0.60497400
 H                 -4.96104000   -1.55423000   -0.46856800
 O                 -3.63790800   -0.95513000    0.95039500
 C                 -2.76470300    0.11960400    1.23448300
 H                 -3.33684800    1.06117400    1.30021000
 H                 -2.34166700   -0.07411800    2.22564400
 C                  0.08236900    1.83075600   -0.89054800
 C                  1.07747800    1.01998700   -1.25733000
 C                 -1.03533300    2.63230800    1.00984300
 H                 -1.99439900    2.71345700    1.52813300
 H                 -0.22017500    2.70376200    1.74547400
 C                 -0.09810200    3.33506600   -1.02124500
 H                 -0.57229500    3.64166700   -1.96181500
 H                  0.86378900    3.85859900   -0.92807200
 C                  2.22092900    1.30678200   -2.17031000
 H                  2.35602600    0.51383300   -2.91568400
 H                  2.07225600    2.24941100   -2.70989900
 H                  3.15470600    1.38286400   -1.60034800
 O                 -0.97791800    3.69685100    0.05041400
 C                  2.41669200   -1.36438700   -0.48910400
 O                  3.36212100   -1.89489700   -0.86197700
 Cl                 2.24398400    0.83452600    1.83455700
 C                  0.52579000   -1.70627300    1.79849000
 O                  0.40878600   -2.31169200    2.75548100
37
Route 1,3 B07 -52.9
 Rh                 1.45659100   -0.22741500   -0.24326300
 C                  0.60416100    1.51790000   -0.77428700
 C                 -0.15534100   -1.17056800   -1.00866300
 C                 -1.47896700   -1.06901400   -0.67416500
 C                 -1.74101500    1.27874800    0.18255600
 C                 -0.64666000    1.96390700   -0.44150800
 C                  2.33471200   -2.06540600    0.26490700
 O                  2.79726400   -3.01888700    0.68764200
 Cl                 0.72082800   -0.12745200    2.03554500
 C                 -2.09486900   -0.04715300    0.14245000
 C                  3.19937900    0.71942300    0.39800800
 O                  4.14450900    1.17117600    0.85129100
 C                 -2.52909000   -2.05468400   -1.18363100
 H                 -3.23996900   -1.51493100   -1.82335700
 H                 -2.10044000   -2.84717600   -1.79726800
 C                 -3.39189100   -0.48134200    0.81588200
 H                 -3.51633100    0.03614200    1.77030800
 H                 -4.26810500   -0.22683700    0.18839200
 C                  1.56774600    2.52451500   -1.37980700
 H                  2.00113700    3.17371800   -0.60364900
 H                  2.39270900    2.05823400   -1.92283100
 H                  1.05150000    3.17698300   -2.09536400
 O                 -3.37669200   -1.85939200    1.13098200
 C                 -1.06324100    3.42957300   -0.54971800
 H                 -0.37351300    4.06964000    0.02766100
 H                 -1.07440900    3.80517600   -1.58091300
 C                 -2.64511800    2.35772100    0.75451800
 H                 -2.41382300    2.53744500    1.82000700
 H                 -3.71480400    2.14055000    0.67453300
 O                 -2.38308600    3.51666900   -0.03091000
 C                  0.30497700   -2.24850200   -1.98158300
 H                 -0.34004900   -2.26764300   -2.86807900
 H                  1.31719600   -2.07463400   -2.35679000
 H                  0.28669700   -3.25097400   -1.52992600
 C                 -3.29496900   -2.70354700   -0.00818400
 H                 -4.30411300   -2.99364000   -0.34325300
 H                 -2.77919400   -3.60762100    0.33042500
37
Route 1 B08(TS) -33.0
 Rh                -1.53632000   -0.14200500   -0.04983100
 C                 -0.41135900   -0.93268500    1.17338700
 O                 -0.02065600   -1.35262600    2.18224500
 C                 -2.98649400   -1.61264500    0.32338500
 O                 -3.87685100   -2.29741100    0.51378100
 C                  1.48958500   -1.15169000   -0.54619600
 C                  2.15626600   -0.15474200    0.31015100
 C                 -0.49195700    1.50563000   -0.63052700
 C                  0.14804400   -1.37583300   -0.65155500
 C                  0.76338800    1.88052900   -0.31393900
 C                  1.82055000    1.16207400    0.38522900
 Cl                -3.52086000    1.19019300    0.38783000
 C                 -1.33407700    2.42561000   -1.49242600
 H                 -0.70068500    2.95493300   -2.21484500
 H                 -2.09894100    1.88900500   -2.06006500
 H                 -1.87070100    3.16069300   -0.88295400
 C                  1.29944900    3.29428500   -0.53618500
 H                  0.59104900    4.04966900   -0.16447600
 H                  1.50141300    3.51834400   -1.59276600
 C                  2.66021100    2.24521100    1.03659800
 H                  3.72577900    2.01292700    1.11981900
 H                  2.28536000    2.46939800    2.05101700
 C                  3.35558600   -0.67961900    1.09972200
 H                  4.13201700    0.09721000    1.16844500
 H                  3.04546600   -0.92545700    2.12295500
 C                  2.46551800   -2.05423700   -1.31123900
 H                  2.20635500   -3.10528200   -1.14726200
 H                  2.37403400   -1.86261100   -2.38886500
 C                 -0.45099300   -2.52574300   -1.43234100
 H                  0.31639900   -3.13406800   -1.91749400
 H                 -1.02768200   -3.18756000   -0.77629000
 H                 -1.13074000   -2.17535300   -2.21540100
 O                  2.53195500    3.37534400    0.17941100
 C                  3.90443400   -1.84368400   -0.84698500
 H                  4.54803600   -2.65709100   -1.19258000
 H                  4.31743200   -0.89679100   -1.22925500
 O                  3.92124500   -1.86853600    0.57041400
37
Route 1 B09 -45.0
 Rh                -1.55138700   -0.17769400   -0.23941800
 C                 -0.44600700   -0.55578900    1.33371500
 O                 -0.40324500   -0.11508200    2.43350300
 C                 -2.92986300   -1.67984400   -0.09675600
 O                 -3.78358000   -2.43702700   -0.13381400
 C                  1.50961900   -1.32247400   -0.04124400
 C                  2.28549800   -0.16016900    0.10608300
 C                 -0.48870500    1.43810100   -0.70240400
 C                  0.17971600   -1.53454300    0.44544700
 C                  0.71541900    1.88495900   -0.17342500
 C                  1.85817400    1.17894900    0.27382200
 Cl                -3.52818100    1.15515500    0.13446300
 C                 -1.20478000    2.38602700   -1.63386100
 H                 -0.50266600    2.96549000   -2.24579200
 H                 -1.89544900    1.86158400   -2.29830200
 H                 -1.82230600    3.08528900   -1.05433400
 C                  1.10170100    3.36971200   -0.17984000
 H                  0.29525500    4.01957400    0.17214100
 H                  1.40064400    3.70931700   -1.18822800
 C                  2.88236400    2.24094500    0.66677200
 H                  3.70086400    2.29460500   -0.07416500
 H                  3.33538100    2.04129600    1.64542800
 C                  3.81866200   -0.30402900    0.01474600
 H                  4.19628200    0.32337700   -0.81236000
 H                  4.27508200    0.06625300    0.93922400
 C                  2.16869600   -2.55098200   -0.65369300
 H                  2.22766500   -3.34984400    0.09512000
 H                  1.52480200   -2.92983700   -1.45777900
 C                 -0.29852700   -2.97502200    0.64967700
 H                  0.43070400   -3.53430100    1.24816400
 H                 -1.24006800   -3.00006500    1.19822300
 H                 -0.44318300   -3.51131200   -0.29197400
 O                  2.18253900    3.46359100    0.73184300
 C                  3.56997700   -2.27581700   -1.17185300
 H                  4.09727900   -3.20640600   -1.39695000
 H                  3.54833900   -1.66286300   -2.08784600
 O                  4.29568400   -1.61819300   -0.14725400
37
Route 1 B10 -63.8
 Rh                -1.08992900   -0.06530200    0.46745000
 C                 -0.81820100   -1.44852400   -0.99145100
 C                 -1.13361500    1.02862400   -1.26382900
 C                  0.01948800    1.71768900   -1.15781400
 C                  0.87512400    1.33163700   -0.02391200
 C                  1.57110200   -1.01411600   -0.67207200
 C                  0.60839700   -1.70349600   -1.32061100
 C                 -2.92489500   -0.49059900    0.60352800
 O                 -4.03528300   -0.74270000    0.70876700
 Cl                -0.90147300   -0.42814000    2.86019400
 C                  1.36564600    0.07986700    0.31686600
 O                 -1.74237200   -2.05130900   -1.47805800
 C                 -2.27803700    1.24723900   -2.19499700
 H                 -2.00251700    1.88381400   -3.04353600
 H                 -2.64323300    0.28993600   -2.58437300
 H                 -3.12022600    1.71842400   -1.67304100
 C                  0.86672900   -2.78097700   -2.35477700
 H                  1.52378400   -2.42777500   -3.15487500
 H                  1.33237300   -3.66182800   -1.89858200
 H                 -0.07708600   -3.09758500   -2.79888700
 C                  3.05400100   -1.30025000   -0.89867000
 H                  3.19541900   -2.20753900   -1.48616000
 H                  3.48849800   -0.45377400   -1.46215700
 C                  2.21440000   -0.10021100    1.56554600
 H                  2.14424000    0.76701800    2.22557000
 H                  1.82726000   -0.95163200    2.13234700
 C                  0.43718800    3.11256200   -1.57148000
 H                  0.99720400    3.14632400   -2.51425900
 H                 -0.42295000    3.79110200   -1.65669500
 C                  1.23877900    2.66615300    0.60741200
 H                  0.47396300    2.99858400    1.32624200
 H                  2.21269200    2.68063900    1.10216400
 O                  1.32194000    3.54418300   -0.52210300
 C                  3.67334900   -0.37376700    1.17505700
 H                  4.27065900   -0.61603400    2.05791400
 H                  4.11675700    0.51207000    0.68891800
 O                  3.76050100   -1.49839400    0.31240600
37
Route 1 B11(PT) -86.5
 Rh                -0.72863900   -0.53482600   -0.62506000
 C                 -0.33259000    2.39231100   -0.01077200
 C                 -1.35824400    1.36479600    0.36809300
 C                 -1.12317300    0.35388600    1.33259400
 C                  0.10317400   -0.35718900    1.54948900
 C                  1.75941600    0.89460300    0.04623100
 C                  1.11277900    2.08414500   -0.20592100
 C                 -2.30143000   -0.78143100   -1.58178700
 O                 -3.28456700   -0.97530300   -2.14552600
 Cl                 0.26797900   -2.25174600   -1.91497000
 C                  1.28279000   -0.27879100    0.80096600
 O                 -0.74840600    3.52826600   -0.23405100
 C                 -2.77833800    1.87065500    0.21238300
 H                 -2.97133400    2.67811300    0.92720100
 H                 -2.92318100    2.29627900   -0.78225100
 H                 -3.51048700    1.07629900    0.37113300
 C                  1.87506100    3.23841600   -0.82127600
 H                  2.82922500    3.41882400   -0.31710200
 H                  2.09768600    3.04913100   -1.87963800
 H                  1.26852500    4.14010600   -0.76571800
 C                  3.21946600    0.84572000   -0.43595500
 H                  3.27912100    1.24323900   -1.45096800
 H                  3.80809600    1.51992400    0.21491000
 C                  2.23013000   -1.46672300    0.94407500
 H                  2.10071200   -1.94186900    1.92071700
 H                  1.95177900   -2.20466100    0.17881900
 C                 -2.15216100   -0.19997100    2.30756100
 H                 -2.64299400    0.59849200    2.87594900
 H                 -2.92935100   -0.78314900    1.79249700
 C                 -0.20315200   -1.42353700    2.59556700
 H                 -0.30469500   -2.41939400    2.13824700
 H                  0.56942800   -1.47852900    3.37076400
 O                 -1.41122300   -1.00459900    3.21367400
 C                  3.69330500   -1.10291200    0.74220600
 H                  4.30882800   -2.00354500    0.67698100
 H                  4.07508100   -0.48475300    1.57327000
 O                  3.82725500   -0.41855500   -0.48701200
37
Route 2 B12 -34.4
 Rh                -1.42386900    0.10691800    0.33249100
 C                 -0.25267700    0.03372900    1.82133800
 O                  0.27337900    0.01361400    2.84192700
 C                 -2.75851100   -1.34186000    1.10333900
 O                 -3.57931400   -2.00618800    1.53032500
 C                 -0.39352800    1.71726700   -0.39836700
 C                  0.95128500    1.85776600   -0.34793200
 C                  1.96046400    0.92308200    0.14610700
 C                  1.99095000   -0.43174000    0.08984100
 C                  1.07097300   -1.27320800   -0.71365100
 C                 -0.26673400   -1.19350600   -0.77972700
 C                 -1.18693300   -2.04339000   -1.61406100
 H                 -0.61676900   -2.75806700   -2.21376900
 H                 -1.88434100   -2.62053300   -0.99669400
 H                 -1.79360300   -1.43163200   -2.28392300
 C                 -1.26290300    2.85278700   -0.88518400
 H                 -0.70721000    3.79646300   -0.91497200
 H                 -1.63793900    2.64342000   -1.89172300
 H                 -2.14791200    3.00028400   -0.26068500
 C                  1.69140100    3.17330500   -0.59716600
 H                  1.69736600    3.47019600   -1.65288800
 H                  1.24683700    3.99765400   -0.01740500
 C                  3.08619300    1.81240100    0.65560800
 H                  2.92990900    2.09288300    1.71321400
 H                  4.08350400    1.37600300    0.56199000
 C                  3.08982100   -1.21514000    0.79335600
 H                  3.84631200   -0.55750900    1.22334100
 H                  2.63157400   -1.77637100    1.62969700
 C                  1.86079300   -2.29912800   -1.53790800
 H                  2.39682800   -1.76797200   -2.33501600
 H                  1.21437200   -3.03812700   -2.01295200
 C                  2.89322900   -3.02837200   -0.67245000
 H                  3.50648400   -3.69502400   -1.28619300
 H                  2.38143000   -3.63858400    0.09220400
 O                  3.04001200    2.95529000   -0.19079300
 O                  3.78374300   -2.11512200   -0.05672400
 Cl                -3.29754300    0.47358400   -1.15841600
37
Route 2 B13(TS) -27.2
 Rh                -1.49032500   -0.29073200   -0.06841800
 C                 -0.83334700    0.78373100    1.27400700
 O                 -0.64930100    1.25561700    2.31654300
 C                 -2.31583800   -1.89380700    0.79016900
 O                 -2.79826200   -2.71780800    1.41551100
 C                 -0.52280400    1.58835800   -0.52375000
 C                  0.81579800    1.83305600   -0.42771400
 C                  1.88392900    1.09626800    0.25805000
 C                  2.13554400   -0.23722800    0.31206400
 C                  1.44328600   -1.24871100   -0.50993400
 C                  0.12384400   -1.30342400   -0.73807700
 C                 -0.53695400   -2.22309800   -1.74623400
 H                  0.04350300   -2.26845000   -2.67399900
 H                 -0.67570200   -3.24117700   -1.36099600
 H                 -1.53665100   -1.86607000   -2.04768700
 C                 -1.48129700    2.61039200   -1.07906200
 H                 -1.08485400    3.62923000   -0.99531100
 H                 -1.67298900    2.41125900   -2.14018300
 H                 -2.45032800    2.56244300   -0.58032300
 C                  1.42510600    3.18429800   -0.79465500
 H                  1.45253600    3.35972500   -1.87643500
 H                  0.84504100    4.00210200   -0.33588000
 C                  2.82438600    2.19541000    0.73955800
 H                  2.49907500    2.62087000    1.70469100
 H                  3.86808000    1.89020600    0.82872300
 C                  3.29073600   -0.78163800    1.14015700
 H                  3.91503800    0.01088200    1.55414700
 H                  2.85749200   -1.33810000    1.99192100
 C                  2.41220000   -2.23279000   -1.17106600
 H                  2.93671400   -1.73550100   -1.99859300
 H                  1.88209500   -3.09439500   -1.58539500
 C                  3.46146900   -2.72149700   -0.16870900
 H                  4.21354800   -3.34364100   -0.66255800
 H                  2.98048000   -3.32364600    0.62113100
 O                  2.75440700    3.17368900   -0.29696200
 O                  4.15973400   -1.62844000    0.40551700
 Cl                -3.85278900    0.48510500   -0.13047800
37
Route 2 B14 -44.7
 Rh                -1.65676000   -0.69043400    0.43750100
 C                 -1.41013400    1.26579900    0.65904200
 O                 -2.11153500    1.69666900    1.53466800
 C                 -0.65135600   -1.14213400    1.97652500
 O                 -0.07111400   -1.44286200    2.92106600
 C                 -0.64133300    2.09265500   -0.30454200
 C                  0.70305900    2.02966700   -0.39014200
 C                  1.66442600    1.13511700    0.28543400
 C                  1.80807100   -0.20671700    0.20755800
 C                  1.08884000   -1.14678000   -0.69862800
 C                 -0.20926900   -1.48611600   -0.71459900
 C                 -0.84990700   -2.55848700   -1.56587600
 H                 -1.28018800   -2.13084000   -2.47672200
 H                 -0.13467900   -3.34336900   -1.83234100
 H                 -1.67506800   -3.05000200   -1.03945900
 C                 -1.50528200    3.12667500   -0.98711200
 H                 -2.01149300    3.75472400   -0.24635100
 H                 -0.92276300    3.75792200   -1.65976700
 H                 -2.28116400    2.62281500   -1.57384400
 C                  1.55674500    3.15505200   -0.95755500
 H                  1.74022400    3.03258200   -2.03409400
 H                  1.09872500    4.13979800   -0.79931300
 C                  2.71844800    2.11445100    0.78693300
 H                  2.41718700    2.59576300    1.73188500
 H                  3.71298900    1.68475200    0.91461600
 C                  2.95694800   -0.91240900    0.92417000
 H                  3.53463000   -0.23213400    1.55046400
 H                  2.52515600   -1.68465000    1.58470500
 C                  2.10941400   -1.81080700   -1.63176000
 H                  2.54318800   -1.04021100   -2.28181700
 H                  1.64534500   -2.55767700   -2.27846900
 C                  3.24499000   -2.45476100   -0.82457000
 H                  4.02383800   -2.84313700   -1.48764600
 H                  2.84887300   -3.29339700   -0.22689900
 O                  2.80588900    3.08108300   -0.26644100
 O                  3.87750100   -1.50652200    0.02004200
 Cl                -3.21990900   -0.24574000   -1.28214400
37
Route 2 B15 -58.4
 C                  1.81701300   -0.95802000    0.44238800
 C                  0.57626400   -1.57474400    0.79547700
 C                  1.66988000    0.15440500   -0.34704700
 Cl                -3.20218100    0.13627500   -0.69650500
 C                  0.26475500    0.64105900   -0.62818200
 Rh                -1.04966500   -0.81523700    0.07440100
 C                 -1.28109700   -2.01790500   -1.60270500
 C                 -1.17042000    0.48278800    1.63811300
 O                 -1.41828400   -2.53252600   -2.61266800
 O                 -1.70101000    0.11795000    2.66265300
 C                  3.18415700   -1.45741100    0.86362200
 H                  3.42620400   -2.38251200    0.32388200
 H                  3.19300400   -1.70546300    1.93217700
 C                  0.54883900   -2.76606900    1.69397500
 H                  1.22546500   -3.55371100    1.33517800
 H                  0.90850300   -2.47332400    2.69128100
 H                 -0.45497500   -3.18169500    1.80880900
 C                  4.24558200   -0.39377200    0.56959100
 H                  4.18214100    0.42052900    1.31026500
 H                  5.25351500   -0.81351400    0.61199700
 O                  4.07944800    0.12337400   -0.74377300
 C                  2.88651600    0.87012500   -0.87680400
 H                  2.97417700    1.84078600   -0.35419900
 H                  2.77014400    1.10958700   -1.93721200
 C                 -0.03656100    1.90505100    0.16417100
 C                 -0.71121400    1.85952600    1.32600200
 C                  0.09691800    1.20072200   -2.05213800
 H                  0.62732300    0.64233300   -2.82846300
 H                 -0.96946900    1.25362200   -2.30016500
 C                  0.34755300    3.07742500   -0.70748400
 H                  1.21365400    3.64533800   -0.34564400
 H                 -0.49855200    3.77382900   -0.80258000
 C                 -1.07606300    3.00306400    2.22657400
 H                 -0.54686500    2.92929600    3.18357600
 H                 -0.83075100    3.96926800    1.77770500
 H                 -2.14656700    2.97789700    2.45352700
 O                  0.68638600    2.51110700   -1.98132500
37
Route 2 B B16 -67.0
 Rh                 0.92853300   -0.38107200    0.48704000
 C                  1.49297700    0.72954300   -1.15629400
 C                  0.21544100   -1.24357700   -1.22752500
 C                 -1.12353200   -1.10444100   -1.09045700
 C                 -1.51342400   -0.28324100    0.06751700
 C                 -0.49505000    2.00156900   -0.57588000
 C                  0.60482700    1.89104900   -1.35334800
 C                  2.60117600   -1.23397000    0.58108600
 O                  3.61582700   -1.75766000    0.65972200
 Cl                 0.96113300   -0.00636500    2.87817200
 C                 -1.05346700    1.00022900    0.35128800
 O                  2.53224400    0.56212500   -1.74742600
 C                  1.09981400    2.95672400   -2.29603800
 H                  0.34487200    3.72541200   -2.47489400
 H                  2.00306700    3.43684700   -1.90225500
 H                  1.37796300    2.50994500   -3.25527400
 C                  0.95472400   -2.11367000   -2.18790900
 H                  0.38115000   -2.29464600   -3.10365900
 H                  1.91124900   -1.65747300   -2.46209200
 H                  1.17560000   -3.08639100   -1.72969200
 C                 -1.28862300    3.27359200   -0.33136600
 H                 -0.61033700    4.10509300   -0.08421900
 H                 -1.88901600    3.57359800   -1.19949400
 C                 -1.64384300    1.86121300    1.46379000
 H                 -2.46819600    1.40788900    2.01445700
 H                 -0.86449900    2.15038900    2.18131300
 O                 -2.16694000    2.99074800    0.75266700
 C                 -2.54237600   -0.94348100    0.98626400
 H                 -3.41352000   -0.27451500    1.09595800
 H                 -2.10891600   -1.10506900    1.97802000
 C                 -3.40291200   -2.10284000   -0.84728100
 H                 -4.11183600   -1.26484300   -0.94798000
 H                 -3.94083500   -3.02659000   -1.07273200
 C                 -2.19724100   -1.91827000   -1.78908200
 H                 -1.78921100   -2.89385500   -2.06951500
 H                 -2.52257600   -1.42657000   -2.71669700
 O                 -2.96227500   -2.20087800    0.50184600
37
Route 2 B17(TS) -40.3
 Rh                 0.81723000   -0.45488300    0.56532300
 C                  1.50564600    0.35681700   -1.25793000
 C                  0.14007800   -1.23661400   -1.22085200
 C                 -1.19306600   -0.98199000   -1.09482200
 C                 -1.54824400   -0.04889800   -0.02790700
 C                 -0.18049700    2.02830900   -0.71396300
 C                  0.85220700    1.65379400   -1.50814700
 C                  2.37110500   -1.46979800    0.81049400
 O                  3.31503500   -2.09605800    0.98157900
 Cl                 0.66873200   -0.09196000    2.93166600
 C                 -0.95781400    1.19611300    0.20549100
 O                  2.53963000    0.01545900   -1.78938700
 C                  1.53918800    2.55062300   -2.50299300
 H                  0.99331700    3.48220200   -2.66321300
 H                  2.55816300    2.78323000   -2.17454000
 H                  1.63617900    2.03614800   -3.46454000
 C                  0.75382600   -2.29672200   -2.07509000
 H                  0.30824700   -2.31791900   -3.07657600
 H                  1.82871900   -2.13331400   -2.18095900
 H                  0.59773500   -3.28248500   -1.61807300
 C                 -0.66017600    3.44434400   -0.45780300
 H                  0.10614700    4.20366200   -0.62720600
 H                 -1.54095700    3.68872300   -1.07945600
 C                 -1.50409900    2.15602200    1.25866000
 H                 -2.60629800    2.17801700    1.23416800
 H                 -1.17618200    1.88996700    2.26812400
 O                 -0.98347500    3.44042500    0.92639200
 C                 -2.71645200   -0.47801300    0.85724800
 H                 -3.49068300    0.30982100    0.84829900
 H                 -2.36670900   -0.59532500    1.88827600
 C                 -3.58833900   -1.70123100   -0.92662200
 H                 -4.14935700   -0.78743500   -1.18333900
 H                 -4.23840500   -2.55906100   -1.11406600
 C                 -2.29313700   -1.80090800   -1.74471100
 H                 -1.97665800   -2.84716700   -1.80863500
 H                 -2.46855000   -1.45806600   -2.77437400
 O                 -3.28117400   -1.70845500    0.46165800
37
Route 2 B18(PT) -91.4
 Rh                 0.36006900    0.00617700    0.94090700
 C                 -0.68794400    2.14693400   -0.95003000
 C                  0.66307600    1.54329000   -0.61265700
 C                  1.16490000    0.28033600   -1.08822100
 C                  0.35040600   -0.91223700   -1.16335400
 C                 -2.01834900    0.05908700   -0.63841400
 C                 -1.95386000    1.41500900   -0.76001500
 C                  1.54254500    0.70544600    2.20808600
 O                  2.30234900    1.08029300    2.98458300
 Cl                -0.61581600   -1.33618500    2.64232700
 C                 -0.99258100   -0.96941300   -0.75984000
 O                 -0.70170300    3.32381500   -1.30200300
 C                 -3.20619600    2.25553400   -0.70574600
 H                 -3.77473700    2.06081200    0.21030600
 H                 -2.94574300    3.31253700   -0.74750100
 H                 -3.86767800    2.03755000   -1.55336500
 C                  1.68191600    2.64587100   -0.37357500
 H                  1.92099000    3.16084100   -1.31055200
 H                  1.25959200    3.39979800    0.29335700
 H                  2.60566200    2.26483600    0.06240100
 C                 -3.31287100   -0.67298600   -0.33934600
 H                 -3.54508000   -0.57844000    0.73542500
 H                 -4.16396600   -0.28778500   -0.90920100
 C                 -1.71522400   -2.30628500   -0.59163800
 H                 -1.46285200   -3.03266900   -1.37044200
 H                 -1.47402300   -2.73690600    0.39369200
 O                 -3.10079800   -2.02312900   -0.71033900
 C                  1.01681400   -2.23891000   -1.52885800
 H                  0.62517700   -2.54454700   -2.51752500
 H                  0.73873500   -3.00753700   -0.80548800
 C                  2.90622900   -1.10672000   -2.28677400
 H                  2.43958900   -1.07660600   -3.28573800
 H                  3.98061500   -1.25503800   -2.41946500
 C                  2.62697600    0.17834200   -1.51634100
 H                  3.28067800    0.21482600   -0.63998600
 H                  2.87609600    1.04585500   -2.13819800
 O                  2.42236200   -2.21599800   -1.54946100
37
Route 3 B19 -50.2
 Rh                 0.94728200   -0.43096400    0.19259200
 C                  0.85325100    0.66456400   -1.54018400
 C                 -0.46428300   -1.33477500   -0.97222900
 C                 -1.71253100   -0.89768200   -0.61843900
 C                 -1.77319800    0.27261500    0.21388900
 C                 -0.81857600    1.29736200    0.12720400
 C                  0.03286200    1.60159800   -1.04581700
 C                  0.66760900   -1.22679500    2.09830300
 O                  0.59735200   -1.62137200    3.16561100
 Cl                 2.57323000    1.10912200    1.39926900
 C                  2.40724700   -1.48553800   -0.30795900
 O                  3.32380800   -2.10339900   -0.61132000
 C                  1.80723900    0.72774200   -2.68196000
 H                  1.51799600    1.50695800   -3.39702000
 H                  2.82059600    0.94845600   -2.32348300
 H                  1.85438800   -0.22179800   -3.22783400
 C                 -0.01111200    3.11389100   -1.22684900
 H                 -0.39934700    3.42326200   -2.20407700
 H                  0.99320000    3.54248000   -1.09310600
 C                 -0.92130000    2.63182600    0.84746900
 H                 -1.84453000    2.78823000    1.40983600
 H                 -0.06159100    2.76823800    1.52044500
 C                 -2.98355100    0.43690100    1.12243500
 H                 -2.67227700    0.50352300    2.17050300
 H                 -3.49949100    1.38133800    0.87325500
 C                 -3.00872800   -1.59699800   -1.00470300
 H                 -2.96231100   -2.65157600   -0.70762700
 H                 -3.14867400   -1.58154300   -2.09421400
 C                 -0.20938500   -2.51843900   -1.85293900
 H                 -1.04128500   -2.70736300   -2.54111500
 H                  0.69997000   -2.39120800   -2.44901100
 H                 -0.06826400   -3.42616000   -1.24984800
 C                 -4.20570300   -0.93305000   -0.31959600
 H                 -4.49401000   -0.00656100   -0.84290900
 H                 -5.07368300   -1.59700100   -0.30502200
 O                 -3.88612400   -0.64491900    1.03756100
 O                 -0.90407700    3.58715100   -0.21994500
37
Route 3 B20(PT) -123.6
 Rh                -1.57219500   -0.12649800   -0.35265600
 C                  0.14589900    1.15015500    1.39397900
 C                  0.26572800   -0.25904600    1.60885200
 C                  1.27750300   -0.99832900    0.91995000
 C                  2.07121600    1.02793200   -0.09918000
 C                  1.06977200    1.75170700    0.52119800
 C                 -2.86008400   -0.43599700   -1.65340200
 O                 -3.65439200   -0.62975100   -2.45769100
 Cl                -0.12456100   -0.12947500   -2.25090800
 C                  2.19655600   -0.35207300    0.08865300
 C                 -2.86648000   -0.14672900    1.00699700
 O                 -3.70224300   -0.16435000    1.79938000
 C                  1.41387600   -2.49584100    1.12544900
 H                  1.86193900   -2.69796300    2.10855800
 H                  0.42968100   -2.97785300    1.12578700
 C                  3.27991700   -1.12593300   -0.63244600
 H                  3.01414600   -1.18741800   -1.70255400
 H                  4.23629900   -0.59590600   -0.56099400
 C                 -0.74606900    2.06218200    2.21498700
 H                 -1.11359100    2.89412700    1.60810900
 H                 -1.61449000    1.56432100    2.64406600
 H                 -0.17432400    2.49381600    3.04679800
 O                  3.50214600   -2.41848400   -0.10317600
 C                  1.19454200    3.19692300    0.10611500
 H                  0.35010100    3.50332400   -0.53416400
 H                  1.24112500    3.89515400    0.95234500
 C                  2.87435500    1.96233900   -0.96455400
 H                  2.69216700    1.76135000   -2.03233300
 H                  3.95707700    1.90413800   -0.78986800
 O                  2.42709600    3.27323700   -0.61018500
 C                 -0.43871200   -0.94865400    2.76564100
 H                  0.29200800   -1.18081700    3.55055600
 H                 -1.21196700   -0.33167700    3.22045000
 H                 -0.89894700   -1.89478500    2.47078900
 C                  2.27973800   -3.12892600    0.03567200
 H                  2.54401900   -4.15786700    0.29425700
 H                  1.73366600   -3.14192000   -0.92095000
