# Supplementary material for: Construction of Fused Tropone Systems Through Intramolecular Rh(I)-Catalyzed Carbonylative [2+2+2+1] Cycloadditon of Triynes
Source: Front Chem. 2018 Sep 10;6:401. doi: 10.3389/fchem.2018.00401 (PMC6139344; doi:10.3389/fchem.2018.00401)
Supplement: Supplementary Data Sheet 2 — Coordinates for all key intermediates involved in the energy diagrams. [file Data_Sheet_2.zip › Supporting Info FigureB_coordinates _For Path A_ 2CO and 3CO Routes_.xyz]

37
Path A 2CO Route 01 0.00
 C                 -1.83642000    0.29763200    2.16108200
 C                 -2.03732600    1.28139100    1.44458000
 C                 -0.45628800    1.39005000   -0.75142200
 C                  0.27305800    0.41624500   -0.46412600
 Rh                -1.79642700   -0.31165200   -0.24024200
 C                 -3.72952200   -0.56308600   -0.12471300
 O                 -4.85618900   -0.73873200   -0.00832700
 C                 -2.25668700    2.70530500    1.05393400
 C                 -0.97330500    2.76022400   -0.95022500
 O                 -2.23728000    2.97330300   -0.33250100
 H                 -1.12688900    2.97430600   -2.01156500
 H                 -0.22739200    3.47144800   -0.55617700
 H                 -1.50373400    3.31589600    1.57990100
 H                 -3.24731500    3.01704100    1.39883100
 C                  1.51576200   -0.33673900   -0.22482600
 H                  1.45943300   -0.81191500    0.76664100
 H                  1.59218200   -1.16190100   -0.95094300
 C                 -1.62708700   -0.72410400    3.18557600
 H                 -0.91752400   -0.35643000    3.93535500
 H                 -2.57165400   -0.96336200    3.68562100
 H                 -1.23276000   -1.64063700    2.73039800
 C                 -1.74786800   -0.94156000   -2.01581300
 O                 -1.68895700   -1.33860900   -3.08849100
 Cl                -0.99309800   -2.66557700    0.49327000
 O                  2.61750900    0.54984300   -0.32496400
 C                  3.85797900   -0.10139700   -0.09576000
 H                  3.88645400   -0.54420600    0.91201000
 H                  4.01095100   -0.91643400   -0.82008000
 C                  4.96190700    0.95112100   -0.24265400
 H                  4.89298800    1.38893000   -1.24643200
 H                  4.76222700    1.76464700    0.46624600
 C                  6.29491400    0.39259000   -0.01767200
 C                  7.38853600   -0.08759600    0.17275100
 C                  8.71295700   -0.65954500    0.40009300
 H                  9.40736600   -0.38617200   -0.40246300
 H                  9.14262200   -0.30791700    1.34498300
 H                  8.67059100   -1.75379000    0.44239300
37
2CO Route 02 (TS) +12.56
 C                 -2.31369400    0.69410800    1.53322000
 C                 -2.01526200    1.66086800    0.75142900
 C                 -0.33454000    1.37808200   -0.30237000
 C                  0.21680400    0.24665300   -0.07927400
 Rh                -1.78036400   -0.40718800   -0.20353800
 C                 -3.70619800   -0.82691600   -0.42174100
 O                 -4.81270600   -1.10736900   -0.49028300
 C                 -2.20781700    3.09498000    0.35656200
 C                 -0.25227100    2.76720100   -0.85537900
 O                 -1.52630800    3.38108600   -0.84719100
 H                  0.09346000    2.76230300   -1.89232500
 H                  0.47263800    3.33043900   -0.24248500
 H                 -1.83937800    3.72527700    1.18559400
 H                 -3.26379100    3.32229900    0.18594800
 C                  1.48061600   -0.49175200    0.10441300
 H                  1.49927400   -0.91427100    1.12260200
 H                  1.51514700   -1.35326100   -0.58259700
 C                 -2.82261900    0.21463700    2.83294900
 H                 -2.90931600    1.03905900    3.54933700
 H                 -3.80543900   -0.25555900    2.71679800
 H                 -2.15450700   -0.55286100    3.23581200
 C                 -1.31952900   -1.24520000   -1.95350400
 O                 -1.01613900   -1.77489000   -2.91995400
 Cl                -1.32923700   -2.51155700    1.05760200
 O                  2.57198600    0.38774200   -0.11367000
 C                  3.82726300   -0.23747600    0.10618100
 H                  3.90134800   -0.61090200    1.13930400
 H                  3.95814000   -1.09850100   -0.56768400
 C                  4.91566700    0.80863400   -0.15686700
 H                  4.79968500    1.18080500   -1.18264500
 H                  4.74185700    1.66485800    0.50708200
 C                  6.26108600    0.27080800    0.04327800
 C                  7.36484000   -0.19319900    0.21433400
 C                  8.70137500   -0.74531600    0.41859800
 H                  8.65508400   -1.80590400    0.69060000
 H                  9.30943400   -0.66264600   -0.48937900
 H                  9.23080000   -0.22040400    1.22185000
37
2CO Route 03 -13.5
 C                 -2.53259300    1.25178000    0.20938400
 C                 -1.50672200    2.06744000   -0.03761300
 C                 -0.15466900    1.50792200   -0.26430600
 C                  0.00805500    0.18416100   -0.21546200
 Rh                -1.87649600   -0.65342700   -0.29829100
 C                 -3.80379900   -1.33701600   -0.39303400
 O                 -4.86574600   -1.75103700   -0.33056200
 C                 -1.35339000    3.57889100   -0.07900500
 C                  0.77442600    2.69426800   -0.44131300
 O                 -0.08663600    3.80898400   -0.68800500
 H                  1.46767000    2.60399300   -1.27940100
 H                  1.36365200    2.84075000    0.47796500
 H                 -1.37978000    3.98392200    0.94835000
 H                 -2.11401100    4.09682500   -0.67110500
 C                  1.27671300   -0.60223600   -0.18817900
 H                  1.26024500   -1.27479200    0.68719300
 H                  1.36236600   -1.24753000   -1.08285100
 C                 -3.91680000    1.58933200    0.65391900
 H                 -4.01179700    2.66592600    0.84373700
 H                 -4.67914900    1.31338500   -0.08565900
 H                 -4.15774900    1.06353700    1.58535100
 C                 -1.11174200   -2.47991800   -0.85289900
 O                 -0.70691100   -3.53184800   -1.03459700
 Cl                -1.66021600   -0.99668600    2.04499800
 O                  2.38833500    0.27618000   -0.12056800
 C                  3.62959200   -0.40552500   -0.05132600
 H                  3.65607400   -1.07610800    0.82144800
 H                  3.78575200   -1.02368600   -0.94974200
 C                  4.73615900    0.64871300    0.06087800
 H                  4.66436200    1.32309000   -0.80192800
 H                  4.54481500    1.25980600    0.95184400
 C                  6.06788200    0.04736500    0.12906800
 C                  7.15973800   -0.47011200    0.18367100
 C                  8.48340600   -1.08353500    0.25162900
 H                  9.27188300   -0.32248500    0.26415100
 H                  8.59560700   -1.69119000    1.15669600
 H                  8.66617400   -1.73496200   -0.61051700
37
2CO Route 04 -34.38
 Rh                -1.89553400   -0.89868200    0.15293700
 C                 -1.94368400   -0.53644900    2.01754200
 O                 -1.98529300   -0.28897700    3.13515100
 C                 -1.05527300   -2.81684300    0.12620500
 O                 -0.66019900   -3.87876200    0.01010500
 C                 -2.75485100    0.97204200   -0.06344000
 C                 -0.40980200    1.49516200   -0.04567600
 C                 -1.80412400    1.91386200   -0.14634300
 C                  1.15050900   -0.55609200    0.15187400
 H                  1.20769700   -1.23300400   -0.71952300
 H                  1.21038900   -1.19246800    1.05441700
 C                 -4.23219700    1.11719400   -0.21352400
 H                 -4.51969700    2.17332200   -0.29755000
 H                 -4.57834600    0.59879800   -1.11611600
 H                 -4.77889600    0.68818700    0.63626700
 C                 -0.13859800    0.19991200    0.11906700
 Cl                -2.16147400   -1.19718600   -2.18906100
 C                  0.44093400    2.74016200   -0.21120800
 H                  1.24672100    2.82522300    0.51945600
 H                  0.88060300    2.77473000   -1.22075700
 C                 -1.78960700    3.40851200   -0.39657100
 H                 -1.97251900    3.63675100   -1.46016700
 H                 -2.51075300    3.97245200    0.20358900
 O                 -0.47483800    3.82080900   -0.00770500
 O                  2.21856100    0.37172700    0.13038000
 C                  3.49238400   -0.25356200    0.06274200
 H                  3.65083300   -0.90487800    0.93631700
 H                  3.56827800   -0.87973900   -0.83930600
 C                  4.55257600    0.85189900    0.03011000
 H                  4.35522600    1.49827600   -0.83417900
 H                  4.43190800    1.47769100    0.92337700
 C                  5.90907200    0.30854400   -0.03483800
 C                  7.02148000   -0.16314300   -0.08831300
 C                  8.37010600   -0.71969800   -0.15435300
 H                  9.12584100    0.07378000   -0.14265800
 H                  8.57103500   -1.38083900    0.69621100
 H                  8.51636800   -1.30282300   -1.07056400
37
2CO Route A05 (TS) -27.14
 Rh                 1.83588800   -0.94758600   -0.09511100
 C                  2.35936000   -0.02434400   -1.67643400
 O                  2.70820900    0.28333800   -2.73891000
 C                  1.00741500   -2.69555500   -0.44811100
 O                  0.59880800   -3.74021900   -0.66959200
 C                  2.75349400    1.01333000   -0.05378000
 C                  0.34885600    1.43386500    0.02079300
 C                  1.72793700    1.87426200    0.15421900
 C                 -1.20116700   -0.59665100   -0.22896500
 H                 -1.25561300   -1.31241500    0.60954800
 H                 -1.27137000   -1.18737400   -1.16002400
 C                  4.21574800    1.26618400    0.14203700
 H                  4.42256900    2.33752400    0.25275700
 H                  4.56974200    0.75683700    1.04577100
 H                  4.81214700    0.89644400   -0.69947100
 C                  0.10579200    0.13047700   -0.17583600
 Cl                 2.22989900   -1.52396700    2.20269000
 C                 -0.53322100    2.65439300    0.22367000
 H                 -1.28449000    2.78827800   -0.55606000
 H                 -1.04555000    2.60586200    1.19607400
 C                  1.67309500    3.32558100    0.57457300
 H                  1.80875700    3.41902700    1.66561200
 H                  2.41870100    3.95679300    0.08078100
 O                  0.37566200    3.75971500    0.17154500
 O                 -2.25577200    0.34140300   -0.15259100
 C                 -3.53880200   -0.27098500   -0.11927800
 H                 -3.70767500   -0.86266000   -1.03197900
 H                 -3.61772700   -0.95259300    0.74112200
 C                 -4.58486800    0.84259100   -0.01003500
 H                 -4.37670200    1.42926100    0.89352500
 H                 -4.46107100    1.52364000   -0.86157300
 C                 -5.94717400    0.31147300    0.02654700
 C                 -7.06471500   -0.14997300    0.05564400
 C                 -8.41929700   -0.69453200    0.09269200
 H                 -9.16698300    0.10657000    0.09204100
 H                 -8.61641500   -1.33234400   -0.77631200
 H                 -8.58152800   -1.29863100    0.99242000
37
2CO Route A06 (PT) -44.72
 Rh                -1.72715600   -0.83583600   -0.25782600
 C                 -2.37249800    0.03594100    1.38781400
 O                 -2.63896600   -0.34228000    2.47876500
 C                 -1.24502100   -2.55594100    0.23218000
 O                 -1.00887500   -3.62517300    0.57750200
 C                 -2.56421000    1.30205000    0.63277000
 C                 -0.10717900    1.35467200   -0.02155400
 C                 -1.46614000    1.89158600    0.05097400
 C                  1.39616200   -0.70032700    0.03856500
 H                  1.46667000   -1.35173300   -0.85016500
 H                  1.43623400   -1.37166800    0.91599200
 C                 -3.97249500    1.84094100    0.62573600
 H                 -4.00854000    2.84406300    0.19610000
 H                 -4.61799400    1.18783700    0.02767000
 H                 -4.37206100    1.87323600    1.64446400
 C                  0.08468100    0.01688600    0.03914700
 Cl                -3.79347000   -1.36480200   -1.36702600
 C                  0.81065200    2.53007500   -0.31796000
 H                  1.59134600    2.66698300    0.43294100
 H                  1.29399600    2.41600200   -1.29850800
 C                 -1.38745800    3.28503200   -0.52998000
 H                 -1.63498100    3.26629100   -1.60616000
 H                 -2.04683100    4.00674600   -0.03966600
 O                 -0.04229300    3.68203800   -0.29932800
 O                  2.47313700    0.21683700    0.06378700
 C                  3.74393000   -0.41737800    0.02319300
 H                  3.86220000   -1.10009000    0.87859400
 H                  3.84872300   -1.01405300   -0.89612000
 C                  4.81631500    0.67563400    0.06837500
 H                  4.65282200    1.36002200   -0.77378500
 H                  4.67568600    1.26532200    0.98307800
 C                  6.16864900    0.12055000    0.02014400
 C                  7.27808200   -0.35908000   -0.02207100
 C                  8.62245400   -0.92726600   -0.07321200
 H                  9.25191000   -0.39277400   -0.79356200
 H                  9.11553400   -0.87279300    0.90385300
 H                  8.59675400   -1.98078500   -0.37365800
37
2CO Route A07 -41.51
 C                 -1.30599500    0.41112900   -1.89830600
 C                 -1.79148500   -0.71772700   -1.85731600
 C                  0.32050600    1.06940500    0.41038300
 Cl                -0.13932000   -1.16543300    2.46677700
 C                  1.65758400    1.05965200    0.25934400
 Rh                -0.79039800   -0.60531200    0.25490900
 C                 -2.67071100    0.09080500    1.15443700
 C                  0.73323200   -1.69667500   -0.38480600
 O                 -3.55172000    0.42550300    1.79355400
 O                  0.28504800   -2.79258900   -0.69217600
 C                 -0.85939200    1.77907500   -2.18171100
 H                 -1.09678100    2.01461800   -3.22764800
 H                  0.22841800    1.82772700   -2.08362200
 C                 -2.47934100   -1.99122500   -2.09748300
 H                 -2.82798000   -2.03215000   -3.13529100
 H                 -1.79909800   -2.82660200   -1.91192500
 H                 -3.34793500   -2.09824300   -1.43859600
 C                 -1.53728200    2.84652800   -1.28335800
 H                 -0.98095900    3.79113900   -1.39328100
 H                 -2.56125800    3.01319500   -1.62888000
 O                 -1.66610100    2.49730800    0.08040400
 C                 -0.44160200    2.31548100    0.79082100
 H                  0.18813700    3.21185400    0.66859100
 H                 -0.73156500    2.25636800    1.84630000
 C                  2.51446400   -0.06752900   -0.10440500
 C                  2.14920600   -1.33617600   -0.41634900
 C                  2.60124500    2.24703600    0.46269500
 H                  2.26022000    3.17688000   -0.00461900
 H                  2.75115500    2.44255500    1.53827200
 C                  3.93392500    0.45628000   -0.09278000
 H                  4.53598400    0.12262500   -0.94357300
 H                  4.44706100    0.13506000    0.83126600
 C                  3.11670400   -2.43527100   -0.78198000
 H                  4.06808400   -2.04327300   -1.15063800
 H                  3.32908900   -3.06926500    0.08790700
 H                  2.68160900   -3.08387100   -1.54659200
 O                  3.82600500    1.87328700   -0.15539600
37
2CO Route A08 (TS) -24.08
 C                  0.54996200    0.97598100    1.46515700
 C                  0.85351100   -0.18838500    1.89494700
 C                 -0.05352200    1.00419400   -0.38724500
 Cl                 0.52299700   -1.66161600   -2.37409800
 C                 -1.41896800    1.08299000   -0.50435500
 Rh                 0.79250200   -0.86102100   -0.09105900
 C                  2.83773700   -0.49669300   -0.57071300
 C                 -0.91601600   -1.70271700    0.40511800
 O                  3.91249400   -0.41510000   -0.94207000
 O                 -0.63324200   -2.84047400    0.74451100
 C                  0.69809100    2.43949700    1.69665500
 H                  0.94016300    2.59191200    2.75579900
 H                 -0.25052600    2.94904500    1.49876300
 C                  1.19681800   -1.00550400    3.08064200
 H                  0.99702100   -0.46460300    4.01255900
 H                  0.62263900   -1.93806500    3.08011400
 H                  2.25704900   -1.28080800    3.05509800
 C                  1.83638400    3.02647000    0.81746700
 H                  1.62556000    4.08736200    0.61028500
 H                  2.79119300    2.96305700    1.34514300
 O                  2.02906300    2.31000900   -0.39122200
 C                  0.82646300    2.03266900   -1.08764200
 H                  0.27553100    2.96971900   -1.27136100
 H                  1.12275500    1.62421700   -2.05936100
 C                 -2.42217000    0.15736300   -0.02492800
 C                 -2.25512800   -1.11613800    0.42714100
 C                 -2.19534600    2.22084000   -1.15541400
 H                 -1.78055800    3.21488200   -0.95836600
 H                 -2.23434500    2.08367100   -2.25025300
 C                 -3.76759800    0.83313700   -0.18690600
 H                 -4.35207000    0.85795400    0.73999200
 H                 -4.36865400    0.30611000   -0.94795700
 C                 -3.38282400   -1.96526600    0.95496800
 H                 -3.57480200   -1.76505300    2.01703200
 H                 -4.31421300   -1.77745600    0.41175400
 H                 -3.12492000   -3.02253900    0.86190400
 O                 -3.49702800    2.17099000   -0.58536800
37
2CO Route A09 -53.37
 C                  1.81701300   -0.95802000    0.44238800
 C                  0.57626400   -1.57474400    0.79547700
 C                  1.66988000    0.15440500   -0.34704700
 Cl                -3.20218100    0.13627500   -0.69650500
 C                  0.26475500    0.64105900   -0.62818200
 Rh                -1.04966500   -0.81523700    0.07440100
 C                 -1.28109700   -2.01790500   -1.60270500
 C                 -1.17042000    0.48278800    1.63811300
 O                 -1.41828400   -2.53252600   -2.61266800
 O                 -1.70101000    0.11795000    2.66265300
 C                  3.18415700   -1.45741100    0.86362200
 H                  3.42620400   -2.38251200    0.32388200
 H                  3.19300400   -1.70546300    1.93217700
 C                  0.54883900   -2.76606900    1.69397500
 H                  1.22546500   -3.55371100    1.33517800
 H                  0.90850300   -2.47332400    2.69128100
 H                 -0.45497500   -3.18169500    1.80880900
 C                  4.24558200   -0.39377200    0.56959100
 H                  4.18214100    0.42052900    1.31026500
 H                  5.25351500   -0.81351400    0.61199700
 O                  4.07944800    0.12337400   -0.74377300
 C                  2.88651600    0.87012500   -0.87680400
 H                  2.97417700    1.84078600   -0.35419900
 H                  2.77014400    1.10958700   -1.93721200
 C                 -0.03656100    1.90505100    0.16417100
 C                 -0.71121400    1.85952600    1.32600200
 C                  0.09691800    1.20072200   -2.05213800
 H                  0.62732300    0.64233300   -2.82846300
 H                 -0.96946900    1.25362200   -2.30016500
 C                  0.34755300    3.07742500   -0.70748400
 H                  1.21365400    3.64533800   -0.34564400
 H                 -0.49855200    3.77382900   -0.80258000
 C                 -1.07606300    3.00306400    2.22657400
 H                 -0.54686500    2.92929600    3.18357600
 H                 -0.83075100    3.96926800    1.77770500
 H                 -2.14656700    2.97789700    2.45352700
 O                  0.68638600    2.51110700   -1.98132500
37
2CO Route A10 -66.95
 Rh                 0.92853300   -0.38107200    0.48704000
 C                  1.49297700    0.72954300   -1.15629400
 C                  0.21544100   -1.24357700   -1.22752500
 C                 -1.12353200   -1.10444100   -1.09045700
 C                 -1.51342400   -0.28324100    0.06751700
 C                 -0.49505000    2.00156900   -0.57588000
 C                  0.60482700    1.89104900   -1.35334800
 C                  2.60117600   -1.23397000    0.58108600
 O                  3.61582700   -1.75766000    0.65972200
 Cl                 0.96113300   -0.00636500    2.87817200
 C                 -1.05346700    1.00022900    0.35128800
 O                  2.53224400    0.56212500   -1.74742600
 C                  1.09981400    2.95672400   -2.29603800
 H                  0.34487200    3.72541200   -2.47489400
 H                  2.00306700    3.43684700   -1.90225500
 H                  1.37796300    2.50994500   -3.25527400
 C                  0.95472400   -2.11367000   -2.18790900
 H                  0.38115000   -2.29464600   -3.10365900
 H                  1.91124900   -1.65747300   -2.46209200
 H                  1.17560000   -3.08639100   -1.72969200
 C                 -1.28862300    3.27359200   -0.33136600
 H                 -0.61033700    4.10509300   -0.08421900
 H                 -1.88901600    3.57359800   -1.19949400
 C                 -1.64384300    1.86121300    1.46379000
 H                 -2.46819600    1.40788900    2.01445700
 H                 -0.86449900    2.15038900    2.18131300
 O                 -2.16694000    2.99074800    0.75266700
 C                 -2.54237600   -0.94348100    0.98626400
 H                 -3.41352000   -0.27451500    1.09595800
 H                 -2.10891600   -1.10506900    1.97802000
 C                 -3.40291200   -2.10284000   -0.84728100
 H                 -4.11183600   -1.26484300   -0.94798000
 H                 -3.94083500   -3.02659000   -1.07273200
 C                 -2.19724100   -1.91827000   -1.78908200
 H                 -1.78921100   -2.89385500   -2.06951500
 H                 -2.52257600   -1.42657000   -2.71669700
 O                 -2.96227500   -2.20087800    0.50184600
37
2CO Route A11 (TS) -40.24
 Rh                 0.81723000   -0.45488300    0.56532300
 C                  1.50564600    0.35681700   -1.25793000
 C                  0.14007800   -1.23661400   -1.22085200
 C                 -1.19306600   -0.98199000   -1.09482200
 C                 -1.54824400   -0.04889800   -0.02790700
 C                 -0.18049700    2.02830900   -0.71396300
 C                  0.85220700    1.65379400   -1.50814700
 C                  2.37110500   -1.46979800    0.81049400
 O                  3.31503500   -2.09605800    0.98157900
 Cl                 0.66873200   -0.09196000    2.93166600
 C                 -0.95781400    1.19611300    0.20549100
 O                  2.53963000    0.01545900   -1.78938700
 C                  1.53918800    2.55062300   -2.50299300
 H                  0.99331700    3.48220200   -2.66321300
 H                  2.55816300    2.78323000   -2.17454000
 H                  1.63617900    2.03614800   -3.46454000
 C                  0.75382600   -2.29672200   -2.07509000
 H                  0.30824700   -2.31791900   -3.07657600
 H                  1.82871900   -2.13331400   -2.18095900
 H                  0.59773500   -3.28248500   -1.61807300
 C                 -0.66017600    3.44434400   -0.45780300
 H                  0.10614700    4.20366200   -0.62720600
 H                 -1.54095700    3.68872300   -1.07945600
 C                 -1.50409900    2.15602200    1.25866000
 H                 -2.60629800    2.17801700    1.23416800
 H                 -1.17618200    1.88996700    2.26812400
 O                 -0.98347500    3.44042500    0.92639200
 C                 -2.71645200   -0.47801300    0.85724800
 H                 -3.49068300    0.30982100    0.84829900
 H                 -2.36670900   -0.59532500    1.88827600
 C                 -3.58833900   -1.70123100   -0.92662200
 H                 -4.14935700   -0.78743500   -1.18333900
 H                 -4.23840500   -2.55906100   -1.11406600
 C                 -2.29313700   -1.80090800   -1.74471100
 H                 -1.97665800   -2.84716700   -1.80863500
 H                 -2.46855000   -1.45806600   -2.77437400
 O                 -3.28117400   -1.70845500    0.46165800
37
2CO Route A12 (PT) -91.37
 Rh                 0.36006900    0.00617700    0.94090700
 C                 -0.68794400    2.14693400   -0.95003000
 C                  0.66307600    1.54329000   -0.61265700
 C                  1.16490000    0.28033600   -1.08822100
 C                  0.35040600   -0.91223700   -1.16335400
 C                 -2.01834900    0.05908700   -0.63841400
 C                 -1.95386000    1.41500900   -0.76001500
 C                  1.54254500    0.70544600    2.20808600
 O                  2.30234900    1.08029300    2.98458300
 Cl                -0.61581600   -1.33618500    2.64232700
 C                 -0.99258100   -0.96941300   -0.75984000
 O                 -0.70170300    3.32381500   -1.30200300
 C                 -3.20619600    2.25553400   -0.70574600
 H                 -3.77473700    2.06081200    0.21030600
 H                 -2.94574300    3.31253700   -0.74750100
 H                 -3.86767800    2.03755000   -1.55336500
 C                  1.68191600    2.64587100   -0.37357500
 H                  1.92099000    3.16084100   -1.31055200
 H                  1.25959200    3.39979800    0.29335700
 H                  2.60566200    2.26483600    0.06240100
 C                 -3.31287100   -0.67298600   -0.33934600
 H                 -3.54508000   -0.57844000    0.73542500
 H                 -4.16396600   -0.28778500   -0.90920100
 C                 -1.71522400   -2.30628500   -0.59163800
 H                 -1.46285200   -3.03266900   -1.37044200
 H                 -1.47402300   -2.73690600    0.39369200
 O                 -3.10079800   -2.02312900   -0.71033900
 C                  1.01681400   -2.23891000   -1.52885800
 H                  0.62517700   -2.54454700   -2.51752500
 H                  0.73873500   -3.00753700   -0.80548800
 C                  2.90622900   -1.10672000   -2.28677400
 H                  2.43958900   -1.07660600   -3.28573800
 H                  3.98061500   -1.25503800   -2.41946500
 C                  2.62697600    0.17834200   -1.51634100
 H                  3.28067800    0.21482600   -0.63998600
 H                  2.87609600    1.04585500   -2.13819800
 O                  2.42236200   -2.21599800   -1.54946100
39
3CO Route A01b
 C                 -1.40573700   -1.09151400    2.17530200
 C                 -1.74105500    0.08403700    2.00610500
 C                 -0.30040400    1.35494200    0.10662100
 C                  0.52193300    0.44256500   -0.11798200
 Rh                -1.46846300   -0.52206300   -0.22047400
 C                 -3.34747300   -1.03742700   -0.20665200
 O                 -4.43670700   -1.39213900   -0.16743900
 C                 -2.11159100    1.49186400    2.33304400
 C                 -0.94206600    2.60176300    0.57342800
 O                 -2.18202000    2.37931300    1.23647700
 H                 -1.18009500    3.25826700   -0.26733000
 H                 -0.23695300    3.12386700    1.24183600
 H                 -1.39567800    1.86006100    3.08663000
 H                 -3.11006700    1.50088800    2.78082000
 C                  1.82630700   -0.21613600   -0.30127800
 H                  1.87874600   -1.09566500    0.35848600
 H                  1.89911600   -0.60670400   -1.32882600
 C                 -1.03876100   -2.43870800    2.60995000
 H                 -0.35611300   -2.37756700    3.46502700
 H                 -1.92967900   -2.99884200    2.91322200
 H                 -0.55211100   -2.98167000    1.79108800
 C                 -3.91216500    2.92961300   -1.25855200
 O                 -4.92546100    2.48260100   -0.99948900
 C                 -1.48512900   -0.23748400   -2.08638200
 O                 -1.46204600   -0.08050300   -3.22062200
 Cl                -0.38496500   -2.83483700   -0.68105400
 O                  2.85703800    0.71643900   -0.02258200
 C                  4.14950200    0.14797200   -0.17186400
 H                  4.28056900   -0.70741500    0.50901600
 H                  4.29741500   -0.22074300   -1.19875900
 C                  5.17366400    1.24137300    0.14956000
 H                  5.00407400    2.08715600   -0.52856300
 H                  4.97980200    1.61164400    1.16420000
 C                  6.55010100    0.75984900    0.03454300
 C                  7.67980600    0.33973800   -0.06611600
 C                  9.04687800   -0.15981300   -0.18637600
 H                  9.57478200   -0.11170400    0.77282400
 H                  9.05955800   -1.20385800   -0.51923700
 H                  9.62256500    0.42585500   -0.91203600
39
3CO Route A02b (TS)
 C                  1.99206600   -0.27473000   -1.88262700
 C                  1.80955100    0.92672400   -1.48510700
 C                  0.18482300    1.17693900   -0.33598300
 C                 -0.45347000    0.09033700   -0.12397400
 Rh                 1.50002600   -0.64592700    0.15031600
 C                  3.39995200   -1.13854900    0.43070300
 O                  4.48373700   -1.48193700    0.55335600
 C                  2.12199400    2.38520000   -1.63748000
 C                  0.22776500    2.67236900   -0.30644500
 O                  1.53124200    3.14086100   -0.59877600
 H                 -0.03262600    3.05788900    0.68248200
 H                 -0.50776000    3.04483200   -1.03951800
 H                  1.75274400    2.70886700   -2.62638700
 H                  3.19894800    2.56904100   -1.58773600
 C                 -1.76970300   -0.56270500    0.00652500
 H                 -1.87499500   -1.30902900   -0.79827500
 H                 -1.81643600   -1.12752500    0.95199800
 C                  2.38509700   -1.22071700   -2.94527900
 H                  2.46489800   -0.71325100   -3.91298600
 H                  3.34883100   -1.68783300   -2.71329400
 H                  1.65279800   -2.03102100   -3.01539600
 C                  3.16605500    2.80127500    1.94507300
 O                  4.15817700    2.72506900    1.39203600
 C                  1.09734800   -0.77439500    2.10002900
 O                  0.82125400   -0.90470600    3.20135400
 Cl                 0.80900700   -3.00680800   -0.26014800
 O                 -2.78821400    0.42208200   -0.05901400
 C                 -4.09122000   -0.13661400    0.01290700
 H                 -4.25865900   -0.84419800   -0.81387400
 H                 -4.22731400   -0.68966800    0.95532900
 C                 -5.09366100    1.01947200   -0.06936200
 H                 -4.88156700    1.72173800    0.74673300
 H                 -4.91809700    1.56588100   -1.00465400
 C                 -6.47939200    0.55663100    0.00115500
 C                 -7.61772500    0.15255800    0.06244900
 C                 -8.99519100   -0.32703100    0.13636400
 H                 -9.46328600   -0.04992500    1.08772200
 H                 -9.60686000    0.09374500   -0.66974800
 H                 -9.04021800   -1.41863600    0.05058500
39
3CO Route A03b
 C                  2.42164000    1.29308600   -0.06758700
 C                  1.37585200    2.12421100   -0.15644400
 C                  0.02475000    1.59000800   -0.04528100
 C                 -0.11625800    0.27045800    0.13200300
 Rh                 1.75265700   -0.68823800    0.19104300
 C                  3.67497600   -1.46600200    0.00116500
 O                  4.71728900   -1.87157100   -0.20927400
 C                  1.23980300    3.60799000   -0.43279600
 C                 -0.92500400    2.75499500   -0.23408100
 O                 -0.10358100    3.91878300   -0.05830400
 H                 -1.73189800    2.79098700    0.49911200
 H                 -1.37266500    2.73801200   -1.24047300
 H                  1.41270200    3.82650700   -1.50059300
 H                  1.91220600    4.23921400    0.15779100
 C                 -1.37800800   -0.53112200    0.16766500
 H                 -1.39905400   -1.21239200   -0.70267900
 H                 -1.40973600   -1.17118900    1.07050400
 C                  3.86830900    1.62257600   -0.24297200
 H                  4.00656500    2.70722500   -0.33199600
 H                  4.48431700    1.27817100    0.59770300
 H                  4.27036700    1.16333100   -1.15496700
 C                  1.69826500   -0.18225400    2.03738000
 O                  1.65156400    0.15285600    3.12948600
 C                  0.90830800   -2.61308200    0.20940900
 O                  0.45047200   -3.64950800    0.10173900
 Cl                 1.65745600   -0.92010300   -2.23909400
 O                 -2.50461900    0.32608200    0.14347200
 C                 -3.73396900   -0.37742500    0.07434300
 H                 -3.76913900   -1.01009500   -0.82612800
 H                 -3.85400700   -1.03693900    0.94860600
 C                 -4.86466400    0.65592800    0.03748600
 H                 -4.78482800    1.29231500    0.92795500
 H                 -4.71041400    1.31057300   -0.82940100
 C                 -6.18417700    0.02748600   -0.02429100
 C                 -7.26538600   -0.51227100   -0.07473900
 C                 -8.57616700   -1.15323500   -0.13764500
 H                 -9.11026200   -1.06405100    0.81516400
 H                 -9.20333900   -0.69958800   -0.91342400
 H                 -8.48572400   -2.22083600   -0.36814300
39
3CO Route A04b
 Rh                 1.75274500   -0.68815700    0.19102000
 C                  0.90851500   -2.61304100    0.20998300
 O                  0.45070800   -3.64951300    0.10262100
 C                  2.42153900    1.29315100   -0.06821800
 C                  0.02463800    1.58992800   -0.04535900
 C                  1.37567700    2.12419100   -0.15699500
 C                 -1.37794500   -0.53124500    0.16823900
 H                 -1.40910500   -1.17189500    1.07067600
 H                 -1.39946900   -1.21195600   -0.70253200
 C                  3.86813800    1.62268100   -0.24409600
 H                  4.00630800    2.70731500   -0.33344300
 H                  4.48440400    1.27853000    0.59649400
 H                  4.26995900    1.16322100   -1.15608700
 C                 -0.11624600    0.27040600    0.13224500
 C                 -0.92524300    2.75480400   -0.23421000
 H                 -1.37317900    2.73751900   -1.24047800
 H                 -1.73193000    2.79093700    0.49919900
 C                  1.23946400    3.60788700   -0.43371000
 H                  1.91196700    4.23931400    0.15654500
 H                  1.41209300    3.82612700   -1.50160700
 O                 -0.10385100    3.91869700   -0.05898500
 C                  3.67506700   -1.46584300    0.00091200
 O                  4.71736700   -1.87139700   -0.20962400
 O                 -2.50461400    0.32592600    0.14533000
 C                 -3.73389800   -0.37755400    0.07466200
 H                 -3.76937000   -1.00756800   -0.82765400
 H                 -3.85345500   -1.03966600    0.94702900
 C                 -4.86474900    0.65574500    0.04140100
 H                 -4.78503100    1.28903500    0.93408300
 H                 -4.71057500    1.31343900   -0.82319600
 C                 -6.18417200    0.02735600   -0.02269900
 C                 -7.26533500   -0.51227800   -0.07540600
 C                 -8.57602500   -1.15315000   -0.14102900
 H                 -9.16350800   -0.77134700   -0.98368300
 H                 -8.48205000   -2.23766100   -0.26791900
 H                 -9.15312900   -0.97552900    0.77355100
 Cl                 1.65699400   -0.92054200   -2.23904700
 C                  1.69871900   -0.18174500    2.03725600
 O                  1.65224000    0.15362400    3.12929200
39
3CO Route A05b (TS)
 Rh                 1.73852400   -0.73576300    0.16696400
 C                  0.93303000   -2.50312300    0.66583000
 O                  0.48556200   -3.51549400    0.94206900
 C                  2.43726300    1.29480000   -0.04231500
 C                  0.01788800    1.55996200    0.00630100
 C                  1.34888600    2.08928700   -0.19042700
 C                 -1.37919300   -0.54040600    0.29255800
 H                 -1.42518500   -1.12185900    1.23268800
 H                 -1.38572500   -1.26918500   -0.53645800
 C                  3.86611800    1.66703200   -0.30407900
 H                  3.98748900    2.75702500   -0.31890400
 H                  4.54664200    1.27206400    0.45884800
 H                  4.20182400    1.28314000   -1.27503900
 C                 -0.10524300    0.23754000    0.22480400
 C                 -0.95177500    2.71257900   -0.17476500
 H                 -1.49298100    2.62510600   -1.12849800
 H                 -1.68499200    2.80406600    0.62793600
 C                  1.19106200    3.53648800   -0.59364800
 H                  1.90754300    4.21184100   -0.11342300
 H                  1.29815500    3.64466300   -1.68704600
 O                 -0.12129100    3.88466400   -0.16061500
 C                  3.56991600   -1.57113300   -0.27680900
 O                  4.54822900   -2.01638400   -0.65194400
 O                 -2.49520200    0.32567500    0.20147800
 C                 -3.73277900   -0.36726200    0.15803700
 H                 -3.75993300   -1.05774900   -0.69874200
 H                 -3.87559200   -0.96479900    1.07219100
 C                 -4.84859600    0.67517900    0.03156200
 H                 -4.77686400    1.36818900    0.87947400
 H                 -4.66932300    1.26864500   -0.87374300
 C                 -6.17513900    0.06047900   -0.01477400
 C                 -7.26251900   -0.46775700   -0.05211100
 C                 -8.58076400   -1.09450000   -0.10079100
 H                 -9.35253500   -0.37050900   -0.38576400
 H                 -8.60690700   -1.91057400   -0.83174000
 H                 -8.86125700   -1.51157600    0.87305300
 Cl                 1.25239800   -1.21522300   -2.21398700
 C                  2.20916600    0.29674500    1.72182700
 O                  2.48287300    0.72456300    2.75930600
39
3CO Rote A06b
 Rh                 1.48013000   -1.07536900    0.17357500
 C                  1.51550300   -0.77307200    2.05174600
 O                  1.49937200   -0.58152600    3.18162500
 C                  2.60490800    1.77481400   -0.21081400
 C                  0.05943100    1.56273100   -0.02791700
 C                  1.33075000    2.25768500   -0.14671400
 C                 -1.37939800   -0.52967500    0.06573800
 H                 -1.38941000   -1.26361500    0.89403300
 H                 -1.40836400   -1.12012000   -0.86645500
 C                  3.82337300    2.65921800   -0.40572300
 H                  3.54577600    3.70419700   -0.54833000
 H                  4.49902300    2.59669300    0.45449800
 H                  4.39405900    2.33456200   -1.28144100
 C                 -0.08142000    0.22710500    0.07253600
 C                 -1.02468000    2.63754200   -0.11898300
 H                 -1.48955900    2.64090000   -1.11743700
 H                 -1.81199000    2.52361400    0.62350700
 C                  0.99935700    3.73295400   -0.26940300
 H                  1.61832500    4.37019400    0.37086000
 H                  1.15173600    4.05816700   -1.31549500
 O                 -0.34791000    3.86933800    0.13215300
 C                  2.88986200   -2.64387100    0.08279700
 O                  3.60535000   -3.51724900   -0.05103500
 O                 -2.51611200    0.31047900    0.15803900
 C                 -3.73604300   -0.40512200    0.03819900
 H                 -3.78158500   -0.93409500   -0.92597900
 H                 -3.82224000   -1.15984900    0.83570800
 C                 -4.88467500    0.60349200    0.14346100
 H                 -4.79477700    1.13647000    1.09855300
 H                 -4.76308000    1.35504000   -0.64675300
 C                 -6.19396700   -0.04028000    0.03885800
 C                 -7.26631500   -0.59241600   -0.05070800
 C                 -8.56643800   -1.24873200   -0.15933500
 H                 -9.15372500   -0.83330200   -0.98602800
 H                 -8.45446400   -2.32374200   -0.34045400
 H                 -9.15236100   -1.12667400    0.75868100
 Cl                 1.15964400   -1.46095800   -2.15298200
 C                  2.94693000    0.36899400   -0.11724000
 O                  4.04302500   -0.11588300   -0.18785900
39
3CO Route A07b
 C                 -0.94388800    1.13037900   -1.79027200
 C                 -2.09377100    0.73213000   -1.64673000
 C                  0.77182600    0.94843800    0.58409200
 C                  2.05687100    0.55901500    0.46103200
 Rh                -0.79134000   -0.36221500    0.22016100
 C                  0.40095300   -1.55564800   -0.96154900
 O                 -0.17430400   -2.21553200   -1.80217300
 C                  0.25567700    1.90850300   -2.12378400
 H                  0.20000300    2.19384100   -3.18225800
 H                  1.15243700    1.29790700   -2.00575900
 C                 -3.53924700    0.49609500   -1.66580400
 H                 -4.00181000    1.22343700   -2.34179400
 H                 -3.78790700   -0.50693800   -2.02505700
 H                 -3.95096400    0.64005200   -0.66204300
 C                  0.33000800    3.20037900   -1.24694000
 H                  1.38313200    3.50681200   -1.14936200
 H                 -0.20872300    4.00300700   -1.75815200
 O                 -0.30171600    3.08333400    0.00717300
 C                  0.39811800    2.34861800    1.01046200
 H                  1.29978300    2.90854000    1.30846100
 H                 -0.29414100    2.31565700    1.85495200
 C                  2.55315000   -0.71457300   -0.07170500
 C                  1.86046900   -1.67730400   -0.73068000
 C                  3.30213500    1.36716000    0.83329900
 H                  3.30786500    2.38547700    0.43366800
 H                  3.40480800    1.43454900    1.92955200
 C                  4.05378200   -0.69849100    0.13451000
 H                  4.62526900   -1.11371100   -0.69997400
 H                  4.31644600   -1.27114600    1.04281300
 C                  2.48918800   -2.91273800   -1.33099300
 H                  2.12147400   -3.05975600   -2.35004300
 H                  3.57920500   -2.85845600   -1.34699800
 H                  2.20708200   -3.80896300   -0.76468900
 O                  4.40689800    0.67127600    0.26766200
 C                 -2.36431300   -1.73262500    0.06126600
 O                 -3.20701600   -2.49692800    0.06443000
 C                 -0.16297400   -1.10429500    1.83559800
 O                  0.19158900   -1.52546500    2.83741800
 Cl                -2.54559800    0.77092000    1.80603200
39
3CO Route A08b (TS)
 C                  0.07042900    1.12848000   -1.56807700
 C                 -1.02227700    0.52564000   -1.75917600
 C                  0.78284200    0.90150700    0.45759600
 C                  1.97195600    0.25286100    0.52353900
 Rh                -0.99393900   -0.28627900    0.21843100
 C                  0.00418900   -1.91674700   -0.53689500
 O                 -0.65815500   -2.78645900   -1.07012300
 C                  1.14476500    2.05034600   -1.98725300
 H                  0.86527100    2.35319900   -3.00710400
 H                  2.09774300    1.51757400   -2.06079800
 C                 -2.09712400    0.31209700   -2.76326500
 H                 -1.85671800    0.81413400   -3.70631100
 H                 -2.23362200   -0.75606200   -2.95709100
 H                 -3.03976100    0.71524200   -2.38098000
 C                  1.25748700    3.30359500   -1.06032600
 H                  2.28554300    3.39157300   -0.67616200
 H                  1.03877900    4.20727600   -1.63409900
 O                  0.31981900    3.27856000   -0.00978300
 C                  0.61018300    2.31273300    0.99376300
 H                  1.51424900    2.61793000    1.54672500
 H                 -0.24742800    2.34962700    1.66885800
 C                  2.29433400   -1.08666000    0.03925500
 C                  1.48005400   -2.06142600   -0.43889200
 C                  3.28097400    0.80331400    1.08744600
 H                  3.45123300    1.86124300    0.87448900
 H                  3.31560300    0.66945400    2.18316800
 C                  3.80129100   -1.23686300    0.15918200
 H                  4.27682000   -1.59150800   -0.76074100
 H                  4.04989800   -1.95213400    0.96339300
 C                  2.02594900   -3.36563800   -0.97520900
 H                  2.14546800   -3.32309200   -2.06530600
 H                  2.99727100   -3.61110300   -0.53967300
 H                  1.32699800   -4.17902500   -0.77036300
 O                  4.30899200    0.05758900    0.44944200
 C                 -2.77285400   -1.18151800   -0.03831800
 O                 -3.79990400   -1.64993600   -0.18985500
 C                 -0.81609800   -0.83969800    2.09740100
 O                 -0.72276200   -1.09999800    3.20544700
 Cl                -2.64356700    1.52870800    1.11923100
39
3CO Route A09b
 C                  1.47800300   -1.36319800    0.52642400
 C                  0.09279500   -1.56646300    0.72988900
 C                  1.78683600   -0.25077500   -0.23230900
 C                  0.69178900    0.73334400   -0.55099800
 Rh                -1.14172200   -0.24335100   -0.11451500
 C                 -1.02781900    0.90478400    1.62069300
 O                 -1.75563500    0.77514400    2.57951800
 C                  2.56239500   -2.31436000    1.00131000
 H                  2.49899800   -3.25622700    0.44276600
 H                  2.42368000   -2.56000900    2.06110000
 C                 -0.39663100   -2.79587900    1.41500800
 H                  0.38459100   -3.39440600    1.89109700
 H                 -1.16087400   -2.54125700    2.15752000
 H                 -0.89145800   -3.41999300    0.65736000
 C                  3.94277400   -1.69124000    0.79745300
 H                  4.12144900   -0.90070400    1.54592300
 H                  4.73471300   -2.43747900    0.89659400
 O                  4.04920900   -1.15825500   -0.51424900
 C                  3.20609200   -0.04206900   -0.69955100
 H                  3.61163600    0.84250700   -0.17567700
 H                  3.22978100    0.20283100   -1.76442500
 C                  0.76666200    1.90981600    0.40976500
 C                 -0.01859500    1.99620400    1.49891500
 C                  0.95181300    1.48361700   -1.86714800
 H                  1.33204800    0.86423200   -2.68051200
 H                  0.03864700    1.98181900   -2.21650300
 C                  1.68951000    2.93669800   -0.20992600
 H                  2.64546800    3.05134900    0.31768400
 H                  1.20609700    3.92542000   -0.23863600
 C                  0.00295000    3.07962000    2.54155200
 H                  0.42775900    2.70572400    3.48048300
 H                  0.59843400    3.93920400    2.22174000
 H                 -1.01344200    3.41373200    2.77084600
 O                  1.95696600    2.46083800   -1.53265900
 C                 -2.81928600   -1.22887500    0.42543900
 O                 -3.77125200   -1.79157100    0.70522100
 C                 -2.22816200    1.13699300   -1.14749400
 O                 -2.82134100    1.86608500   -1.79393900
 Cl                -1.06825700   -1.54430500   -2.31290900
39
3CO Route A10b
 Rh                -1.66441300   -0.11627700    0.04295200
 C                 -0.37091800    1.09219100    1.11871900
 C                 -0.48024800   -1.34506700    1.06706300
 C                  1.79425100   -1.70602000    0.25765100
 C                  1.68938200    0.77842300   -0.32838100
 C                  0.92342600    1.33226600    0.80987800
 C                 -2.71215400   -1.53513700   -1.02339100
 O                 -3.18488600   -2.33801400   -1.68098600
 O                 -1.44881000   -1.43165800    1.83745000
 C                  0.81577500   -3.30603700    1.94361900
 H                 -0.03746300   -3.34472400    2.62241900
 H                  0.79872600   -4.21664400    1.33146100
 H                  1.73145000   -3.33191300    2.54352000
 Cl                -0.79732300    0.53347500   -2.14594500
 C                  0.75404600   -2.05838800    1.07923700
 C                  2.06627500   -0.51917600   -0.52690600
 C                 -3.06281000    1.38675400   -0.23463200
 O                 -3.73788800    2.28810300   -0.41919700
 C                  2.93194600   -2.67230200   -0.00603500
 H                  3.48594700   -2.93572300    0.90520500
 H                  2.52948200   -3.61233400   -0.42463500
 C                  3.10954300   -0.96657300   -1.54759600
 H                  2.62702300   -1.30772800   -2.47894500
 H                  3.85047300   -0.20725400   -1.80132900
 C                 -1.07511200    1.65239800    2.32828200
 H                 -1.74913900    2.47377000    2.05279100
 H                 -1.69481600    0.87517700    2.79081700
 H                 -0.39127700    2.01962900    3.10013700
 O                  3.80978700   -2.03891800   -0.91533400
 C                  1.77535800    2.37078200    1.55247500
 H                  1.20249700    2.88591400    2.32591700
 H                  2.61911700    1.86614100    2.04164400
 C                  2.25735300    1.89217100   -1.20937000
 H                  1.40498600    2.42516400   -1.65591800
 H                  2.87459000    1.51300200   -2.02250200
 C                  2.34029200    3.40942500    0.57445300
 H                  3.03488900    4.08415100    1.08418500
 H                  1.51745400    4.01053600    0.15270100
 O                  3.07563100    2.78698300   -0.46563800
39
3CO Route A11b (TS)
 Rh                -1.67987200   -0.14226900   -0.00660400
 C                 -0.27581000    0.85822600    1.20951700
 C                 -0.46051600   -1.24750800    1.10778300
 C                  1.79221200   -1.70447200    0.26608500
 C                  1.75544500    0.78408300   -0.30222500
 C                  0.95388400    1.29767000    0.80263400
 C                 -2.71071600   -1.44963000   -1.13378100
 O                 -3.21280000   -2.21767900   -1.81397200
 O                 -1.49811800   -1.42836200    1.78676700
 C                  0.75100900   -3.28339300    1.92652300
 H                 -0.16696700   -3.37101900    2.50841000
 H                  0.83223500   -4.17136800    1.28752300
 H                  1.60051800   -3.30172800    2.61842100
 Cl                -0.77824300    0.60992900   -2.14817400
 C                  0.74204700   -2.01376100    1.09546900
 C                  2.11033000   -0.52813700   -0.50011000
 C                 -3.05379500    1.42444600   -0.15935200
 O                 -3.67987700    2.37508500   -0.24678300
 C                  2.86767800   -2.73274500   -0.02864400
 H                  3.39769600   -3.06690000    0.87309700
 H                  2.41271700   -3.62764600   -0.49024200
 C                  3.16882400   -0.98449100   -1.50150800
 H                  2.69988300   -1.25014400   -2.46421400
 H                  3.95534300   -0.25284600   -1.69561400
 C                 -0.93011300    1.35444400    2.47764100
 H                 -1.48336000    2.28429100    2.29261100
 H                 -1.65024800    0.61654900    2.84107700
 H                 -0.21286300    1.54092700    3.28487200
 O                  3.79192500   -2.11908300   -0.90536200
 C                  1.63329900    2.47275500    1.51677700
 H                  0.94207300    2.98392700    2.18901100
 H                  2.46536500    2.08953100    2.12328300
 C                  2.37339600    1.88351500   -1.16957300
 H                  1.55252700    2.34687300   -1.73782300
 H                  3.09160300    1.49090000   -1.88740200
 C                  2.19756500    3.48855300    0.51680500
 H                  2.78721900    4.24985300    1.03608200
 H                  1.37276300    3.99245200   -0.01394500
 O                  3.06630100    2.86032800   -0.40730700
39
3CO Route A12b (PT)
 Rh                -2.71533600   -0.21649200    0.19665800
 C                  1.38482500   -1.46365300   -0.58694900
 C                  0.30666700   -0.47820200   -0.70490400
 C                  1.61545600    1.65468500   -0.70051400
 C                  3.37183400   -0.01801700    0.06921500
 C                  2.69772900   -1.26646100   -0.16646100
 C                 -3.77094800   -0.86329100   -1.30956000
 O                 -4.44125000   -1.25109000   -2.15186400
 O                 -0.86823000   -0.94924600   -0.63920100
 C                 -0.66713400    1.60666200   -1.70715500
 H                 -1.11656500    0.93165600   -2.44026200
 H                 -1.46665400    1.85379300   -0.99642100
 H                 -0.35756400    2.51855300   -2.22080700
 Cl                -4.77633300    0.48025400    1.15592700
 C                  0.49618100    0.92799600   -1.02573500
 C                  2.86204600    1.24474000   -0.15308800
 C                 -1.90750800    0.35269500    1.86275000
 O                 -1.49290500    0.67310700    2.88177900
 C                  1.69183700    3.16363000   -0.88480200
 H                  1.84950300    3.41468900   -1.94890400
 H                  0.79218200    3.68544200   -0.54559100
 C                  3.67967900    2.51026300    0.07219200
 H                  4.11931300    2.57297200    1.07442600
 H                  4.50783700    2.57168800   -0.65765200
 C                  0.89867700   -2.87543000   -0.85674200
 H                  0.58833500   -3.37614000    0.06941300
 H                  0.01884800   -2.85236100   -1.49831900
 H                  1.67051300   -3.48640800   -1.32782200
 O                  2.78144600    3.59254500   -0.08544200
 C                  3.51550900   -2.53487700    0.09346600
 H                  2.88193900   -3.30463500    0.54133900
 H                  3.86675100   -2.93451100   -0.86729400
 C                  4.80706300   -0.02939300    0.60984500
 H                  4.77428900    0.28437400    1.67065100
 H                  5.40932000    0.71039400    0.07461700
 C                  4.72328500   -2.31188200    0.99203900
 H                  5.36367700   -3.19749200    1.00504200
 H                  4.41030000   -2.10249100    2.02849200
 O                  5.50151400   -1.24387300    0.48437200
